# Supplementary material for: Loss of the R2R3 MYB Transcription Factor RsMYB1 Shapes Anthocyanin Biosynthesis and Accumulation in Raphanus sativus
Source: Int J Mol Sci. 2021 Oct 10;22(20):10927. doi: 10.3390/ijms222010927 (PMC8535906; doi:10.3390/ijms222010927)
Supplement: Supplementary file 1 [file ijms-22-10927-s001.zip]

Archive with 1 entries (1 files):
- Supplementary Table (RsMYB1)_1003_revised.pdf
